# Supplementary material for: Constituents from the Fruiting Bodies of Trametes cubensis and Trametes suaveolens in Vietnam and Their Anti-Inflammatory Bioactivity
Source: Molecules. 2021 Dec 2;26(23):7311. doi: 10.3390/molecules26237311 (PMC8659016; doi:10.3390/molecules26237311)
Supplement: Supplementary file 1 [file molecules-26-07311-s001.zip]

Archive with 1 entries (1 files):
- molecules-1460549-SM-revised.pdf
